# Supplementary material for: Non-Cationic RGD-Containing Protein Nanocarrier for Tumor-Targeted siRNA Delivery
Source: Pharmaceutics. 2021 Dec 17;13(12):2182. doi: 10.3390/pharmaceutics13122182 (PMC8703291; doi:10.3390/pharmaceutics13122182)
Supplement: Supplementary file 1 [file pharmaceutics-13-02182-s001.zip]

Archive with 1 entries (1 files):
- pharmaceutics-1450762-supplementary.pdf
